# Supplementary material for: Robustness and applicability of transcription factor and pathway analysis tools on single-cell RNA-seq data
Source: Genome Biol. 2020 Feb 12;21:36. doi: 10.1186/s13059-020-1949-z (PMC7017576; doi:10.1186/s13059-020-1949-z)
Supplement: Supplementary file 2 — Additional file 2. Metadata of bulk RNA-seq TF perturbation data, including among others perturbation target, perturbation direction, GEO accession ID and annotated GEO sample IDs (whether samples belong to control or perturbation group). Those data were used to simulate single cells. (CSV 13 kb) [file 13059_2020_1949_MOESM2_ESM.csv]

id	description	target	perturbation	molecule	accession	control	perturbed
archs:0002	ARX_SIRNA_BCD_HUMAN_GSE73433_RNASEQ	ARX	inhibition	BCD	GSE73433	GSM1893650|GSM1893653|GSM1893656	GSM1893651|GSM1893655|GSM1893657
archs:0003	ASCL1_KO_G523NS_HUMAN_GSE87615_RNASEQ	ASCL1	inhibition	G523NS	GSE87615	GSM2335507|GSM2335508|GSM2335509	GSM2335513|GSM2335514|GSM2335515
archs:0006	ATF4_KO_HEK293_HUMAN_GSE97384_RNASEQ	ATF4	inhibition	HEK293	GSE97384	GSM2563643|GSM2563644	GSM2563645|GSM2563646
archs:0007	ATF6_ACTIVATION_HESC_HUMAN_GSE106847_RNASEQ	ATF6	activation	HESC	GSE106847	GSM2855452|GSM2855453|GSM2855454	GSM2855455|GSM2855456|GSM2855457
archs:0008	BNC2_SIRNA_BT549_HUMAN_GSE79586_RNASEQ	BNC2	inhibition	BT549	GSE79586	GSM2098656|GSM2098657	GSM2098658|GSM2098659
archs:0009	BNC2_SIRNA_MDAMB231_HUMAN_GSE79586_RNASEQ	BNC2	inhibition	MDAMB231	GSE79586	GSM2098690|GSM2098691	GSM2098688|GSM2098689
archs:0010	CTCF_SIRNA_HEK293_HUMAN_GSE44267_RNASEQ	CTCF	inhibition	HEK293	GSE44267	GSM1081538|GSM1081539	GSM1081540|GSM1081541
archs:0011	CTCF_SIRNA_LNCAP_HUMAN_GSE63487_RNASEQ	CTCF	inhibition	LNCAP	GSE63487	GSM1550723|GSM1550725|GSM1550727	GSM1550724|GSM1550726|GSM1550728
archs:0014	EHF_KD_CALU3_HUMAN_GSE63397_RNASEQ	EHF	inhibition	CALU3	GSE63397	GSM1548037|GSM1548038|GSM1548039|GSM1548040|GSM1548041	GSM1548042|GSM1548043|GSM1548044|GSM1548045|GSM1548046
archs:0015	EHF_OE_A549_HUMAN_GSE63397_RNASEQ	EHF	activation	A549	GSE63397	GSM1548047|GSM1548048|GSM1548049|GSM1548050|GSM1548051|GSM1548052|GSM1548053|GSM1548054|GSM1548055|GSM1548056|GSM1548057	GSM1548058|GSM1548059|GSM1548060|GSM1548061|GSM1548062|GSM1548063|GSM1548064|GSM1548065|GSM1548066|GSM1548067|GSM1548068|GSM1548069
archs:0017	ELF3_KO_CFPAC1_HUMAN_GSE64558_RNASEQ	ELF3	inhibition	CFPAC1	GSE64558	GSM1574311|GSM1574312|GSM1574318|GSM1574319	GSM1574313|GSM1574314|GSM1574315
archs:0018	EPAS1_KD_HUVEC_HUMAN_GSE62974_RNASEQ	EPAS1	inhibition	HUVEC	GSE62974	GSM1537573|GSM1537574|GSM1537575	GSM1537576|GSM1537577|GSM1537578
archs:0022	FOXA2_KD_DEC_HUMAN_GSE44875_RNASEQ	FOXA2	inhibition	DEC	GSE44875	GSM1654307|GSM1654308	GSM1654309|GSM1654310
archs:0027	FOXO1_SIRNA_HESC_HUMAN_GSE94036_RNASEQ	FOXO1	inhibition	HESC	GSE94036	GSM2467449|GSM2467450|GSM2467451	GSM2467455|GSM2467456|GSM2467457
archs:0031	FOXQ1_OE_SKMEL147_HUMAN_GSE103071_RNASEQ	FOXQ1	activation	SKMEL147	GSE103071	GSM2753335|GSM2753336	GSM2753337|GSM2753338
archs:0032	FOXQ1_SIRNA_BT549_HUMAN_GSE79586_RNASEQ	FOXQ1	inhibition	BT549	GSE79586	GSM2098656|GSM2098657	GSM2098650|GSM2098651
archs:0033	FOXQ1_SIRNA_MDAMB231_HUMAN_GSE79586_RNASEQ	FOXQ1	inhibition	MDAMB231	GSE79586	GSM2098690|GSM2098691	GSM2098682|GSM2098683
archs:0036	GATA3_OE_MDAMB231_HUMAN_GSE72141_RNASEQ	GATA3	activation	MDAMB231	GSE72141	GSM1856020|GSM1856021|GSM1856022	GSM1856023|GSM1856024|GSM1856025
archs:0038	GATA6_KD_H1_HUMAN_GSE92581_RNASEQ	GATA6	inhibition	H1	GSE92581	GSM2432913|GSM2432914	GSM2432915|GSM2432916
archs:0041	GLI1_SIRNA_HCT116_HUMAN_GSE56788_RNASEQ	GLI1	inhibition	HCT116	GSE56788	GSM1369063|GSM1369078|GSM1369093	GSM1369069|GSM1369084|GSM1369099
archs:0042	GLI1_SIRNA_HCT116_HUMAN_GSE57871_4HR_RNASEQ	GLI1	inhibition	HCT116	GSE57871	GSM1395357|GSM1395371	GSM1395363|GSM1395377
archs:0043	GLI1_SIRNA_HCT116_HUMAN_GSE57871_8HR_RNASEQ	GLI1	inhibition	HCT116	GSE57871	GSM1395358|GSM1395372	GSM1395364|GSM1395378
archs:0044	HIF1A_OE_786O_HUMAN_GSE67237_RNASEQ	HIF1A	activation	786O	GSE67237	GSM1642777|GSM1642778|GSM1642779	GSM1642771|GSM1642772|GSM1642773
archs:0047	HOXA11_SIRNA_BT549_HUMAN_GSE79586_RNASEQ	HOXA11	inhibition	BT549	GSE79586	GSM2098656|GSM2098657	GSM2098646|GSM2098647
archs:0048	HOXA11_SIRNA_MCF7_HUMAN_GSE79586_RNASEQ	HOXA11	inhibition	MCF7	GSE79586	GSM2098754|GSM2098755	GSM2098742|GSM2098743
archs:0049	HOXA11_SIRNA_MDAMB231_HUMAN_GSE79586_RNASEQ	HOXA11	inhibition	MDAMB231	GSE79586	GSM2098690|GSM2098691	GSM2098678|GSM2098679
archs:0050	HOXA11_SIRNA_T47D_HUMAN_GSE79586_RNASEQ	HOXA11	inhibition	T47D	GSE79586	GSM2098722|GSM2098723	GSM2098710|GSM2098711
archs:0052	IRX6_SIRNA_BT549_HUMAN_GSE79586_RNASEQ	IRX6	inhibition	BT549	GSE79586	GSM2098656|GSM2098657	GSM2098652|GSM2098653
archs:0053	IRX6_SIRNA_MCF7_HUMAN_GSE79586_RNASEQ	IRX6	inhibition	MCF7	GSE79586	GSM2098754|GSM2098755	GSM2098746|GSM2098747
archs:0054	IRX6_SIRNA_MDAMB231_HUMAN_GSE79586_RNASEQ	IRX6	inhibition	MDAMB231	GSE79586	GSM2098690|GSM2098691	GSM2098684|GSM2098685
archs:0055	IRX6_SIRNA_T47D_HUMAN_GSE79586_RNASEQ	IRX6	inhibition	T47D	GSE79586	GSM2098722|GSM2098723	GSM2098714|GSM2098715
archs:0056	JUN_SIRNA_PC3_HUMAN_GSE53470_RNASEQ	JUN	inhibition	PC3	GSE53470	GSM1294145|GSM1294146|GSM1294147	GSM1294148|GSM1294149|GSM1294150
archs:0059	JUND_SIRNA_PC3_HUMAN_GSE53470_RNASEQ	JUND	inhibition	PC3	GSE53470	GSM1294145|GSM1294146|GSM1294147	GSM1294151|GSM1294152|GSM1294153
archs:0060	KLF10_SIRNA_KLF10_HUMAN_GSE90566_RNASEQ	KLF10	inhibition	KLF10	GSE90566	GSM2406936|GSM2406937	GSM2406940|GSM2406941
archs:0061	KLF10_SIRNA_PANC1_HUMAN_GSE90566_RNASEQ	KLF10	inhibition	PANC1	GSE90566	GSM2406924|GSM2406925|GSM2406926	GSM2406930|GSM2406931|GSM2406932
archs:0062	KLF5_KO_CFPAC1_HUMAN_GSE64558_RNASEQ	KLF5	inhibition	CFPAC1	GSE64558	GSM1574311|GSM1574312|GSM1574318|GSM1574319	GSM1574316|GSM1574317
archs:0066	MAF_OE_MACROPHAGE_HUMAN_GSE98368_RNASEQ	MAF	activation	MACROPHAGE	GSE98368	GSM2592816|GSM2592817	GSM2592820|GSM2592821
archs:0067	MAF_SIRNA_MACROPHAGE_HUMAN_GSE98368_RNASEQ	MAF	inhibition	MACROPHAGE	GSE98368	GSM2592826|GSM2592827	GSM2592828|GSM2592829
archs:0070	MITF_KD_501MEL_HUMAN_GSE61966_RNASEQ	MITF	inhibition	501MEL	GSE61966	GSM1517764|GSM1517765	GSM1517766|GSM1517767
archs:0071	MITF_KD_H3A_HUMAN_GSE61966_RNASEQ	MITF	inhibition	H3A	GSE61966	GSM1517768|GSM1517769|GSM1517770	GSM1517771|GSM1517772|GSM1517773
archs:0072	MYB_KD_A549_HUMAN_GSE85187_RNASEQ	MYB	inhibition	A549	GSE85187	GSM2259922|GSM2259923|GSM2259924	GSM2259925|GSM2259926|GSM2259927
archs:0073	MYC_HYPERACTIVE_HMEC_HUMAN_GSE66182_RNASEQ	MYC	activation	HMEC	GSE66182	GSM1616451|GSM1616452	GSM1616453|GSM1616454|GSM1616455
archs:0075	MYC_OE_U2OS_HUMAN_GSE59819_RNASEQ	MYC	activation	U2OS	GSE59819	GSM1446868|GSM1446872	GSM1446869|GSM1446873
archs:0078	MYCN_SHRNA_IMR575_HUMAN_GSE80397_12HR_RNASEQ	MYCN	inhibition	IMR575	GSE80397	GSM2125951|GSM2125952	GSM2125953|GSM2125954
archs:0079	MYCN_SHRNA_IMR575_HUMAN_GSE80397_24HR_RNASEQ	MYCN	inhibition	IMR575	GSE80397	GSM2125955|GSM2125956	GSM2125957|GSM2125958
archs:0080	MYCN_SHRNA_IMR575_HUMAN_GSE80397_6HR_RNASEQ	MYCN	inhibition	IMR575	GSE80397	GSM2125947|GSM2125948	GSM2125949|GSM2125950
archs:0081	MYCN_SHRNA_SKNBE2_HUMAN_GSE84389_RNASEQ	MYCN	inhibition	SKNBE2	GSE84389	GSM2232918|GSM2232919|GSM2232920	GSM2232921|GSM2232922|GSM2232923
archs:0082	NFKB1_OE_HEK293_HUMAN_GSE57027_RNASEQ	NFKB1	activation	HEK293	GSE57027	GSM1373306|GSM1373307|GSM1373308	GSM1373312|GSM1373313|GSM1373314
archs:0083	NFYA_SIRNA_HCT116_HUMAN_GSE56788_RNASEQ	NFYA	inhibition	HCT116	GSE56788	GSM1369063|GSM1369078|GSM1369093	GSM1369071|GSM1369086|GSM1369101
archs:0085	OVOL1_OE_MDA_HUMAN_GSE51975_RNASEQ	OVOL1	activation	MDA	GSE51975	GSM1256453|GSM1256454	GSM1256455|GSM1256456
archs:0086	OVOL1_OE_PC3_HUMAN_GSE48230_RNASEQ	OVOL1	activation	PC3	GSE48230	GSM1173124|GSM1173125|GSM1173126	GSM1173127|GSM1173128|GSM1173129
archs:0087	OVOL2_OE_MDA_HUMAN_GSE51975_RNASEQ	OVOL2	activation	MDA	GSE51975	GSM1256453|GSM1256454	GSM1256457|GSM1256458
archs:0088	OVOL2_OE_PC3_HUMAN_GSE48230_RNASEQ	OVOL2	activation	PC3	GSE48230	GSM1173124|GSM1173125|GSM1173126	GSM1173130|GSM1173131
archs:0090	PAX5_SIRNA_MCF7_HUMAN_GSE79586_RNASEQ	PAX5	inhibition	MCF7	GSE79586	GSM2098754|GSM2098755	GSM2098730|GSM2098731
archs:0091	PAX5_SIRNA_T47D_HUMAN_GSE79586_RNASEQ	PAX5	inhibition	T47D	GSE79586	GSM2098722|GSM2098723	GSM2098698|GSM2098699
archs:0092	PAX7_OE_H9_HUMAN_GSE98976_MESOD_RNASEQ	PAX7	activation	H9	GSE98976	GSM2629506|GSM2629509|GSM2629511|GSM2629513	GSM2629507|GSM2629508|GSM2629510|GSM2629512
archs:0093	PAX7_OE_H9_HUMAN_GSE98976_PROLIFMYOG_RNASEQ	PAX7	activation	H9	GSE98976	GSM2629517|GSM2629519|GSM2629521	GSM2629514|GSM2629515|GSM2629516|GSM2629518|GSM2629520
archs:0095	PGR_SIRNA_HESC_HUMAN_GSE94036_RNASEQ	PGR	inhibition	HESC	GSE94036	GSM2467449|GSM2467450|GSM2467451	GSM2467452|GSM2467453|GSM2467454
archs:0099	PRRX1_SIRNA_BT549_HUMAN_GSE79586_RNASEQ	PRRX1	inhibition	BT549	GSE79586	GSM2098656|GSM2098657	GSM2098648|GSM2098649
archs:0100	PRRX1_SIRNA_MCF7_HUMAN_GSE79586_RNASEQ	PRRX1	inhibition	MCF7	GSE79586	GSM2098754|GSM2098755	GSM2098744|GSM2098745
archs:0101	PRRX1_SIRNA_MDAMB231_HUMAN_GSE79586_RNASEQ	PRRX1	inhibition	MDAMB231	GSE79586	GSM2098690|GSM2098691	GSM2098680|GSM2098681
archs:0102	PRRX1_SIRNA_T47D_HUMAN_GSE79586_RNASEQ	PRRX1	inhibition	T47D	GSE79586	GSM2098722|GSM2098723	GSM2098712|GSM2098713
archs:0103	RELA_OE_HEK293_HUMAN_GSE57027_RNASEQ	RELA	activation	HEK293	GSE57027	GSM1373306|GSM1373307|GSM1373308	GSM1373309|GSM1373310|GSM1373311
archs:0104	REST_SHRNA_C2_HUMAN_GSE90068_PBMPA_RNASEQ	REST	inhibition	C2	GSE90068	GSM2396973|GSM2396974|GSM2396975	GSM2396982|GSM2396983|GSM2396984
archs:0105	REST_SHRNA_C2_HUMAN_GSE90068_PBPA_RNASEQ	REST	inhibition	C2	GSE90068	NA	NA
archs:0106	REST_SIRNA_MDAMB231_HUMAN_GSE63609_RNASEQ	REST	inhibition	MDAMB231	GSE63609	GSM1553461|GSM1553462	GSM1553463|GSM1553464
archs:0108	SATB2_OE_BEAS2B_HUMAN_GSE75652_RNASEQ	SATB2	activation	BEAS2B	GSE75652	GSM1961275|GSM1961276	GSM1961277|GSM1961278
archs:0115	SOX5_OE_FETALCORTEX_HUMAN_GSE89057_RNASEQ	SOX5	activation	FETALCORTEX	GSE89057	GSM2358062|GSM2358063|GSM2358064|GSM2358065|GSM2358066|GSM2358067	GSM2358068|GSM2358069|GSM2358070|GSM2358071|GSM2358072|GSM2358073
archs:0117	STAT3_SIRNA_HCC1143_HUMAN_GSE85579_RNASEQ	STAT3	inhibition	HCC1143	GSE85579	GSM2278036|GSM2278037|GSM2278038	GSM2278039|GSM2278040|GSM2278041
archs:0118	STAT3_SIRNA_HCC70_HUMAN_GSE85579_RNASEQ	STAT3	inhibition	HCC70	GSE85579	GSM2278030|GSM2278031|GSM2278032	GSM2278033|GSM2278034|GSM2278035
archs:0119	STAT3_SIRNA_MDAMB157_HUMAN_GSE85579_RNASEQ	STAT3	inhibition	MDAMB157	GSE85579	GSM2278042|GSM2278043|GSM2278044	GSM2278045|GSM2278046|GSM2278047
archs:0120	STAT3_SIRNA_MDAMB231_HUMAN_GSE85579_RNASEQ	STAT3	inhibition	MDAMB231	GSE85579	GSM2278024|GSM2278025|GSM2278026	GSM2278027|GSM2278028|GSM2278029
archs:0121	STAT3_SIRNA_MDAMB468_HUMAN_GSE85579_RNASEQ	STAT3	inhibition	MDAMB468	GSE85579	GSM2278048|GSM2278049|GSM2278050	GSM2278051|GSM2278052|GSM2278053
archs:0124	TBX3_SHRNA_HFF_HUMAN_GSE76572_RNASEQ	TBX3	inhibition	HFF	GSE76572	GSM2028114|GSM2028115	GSM2028116|GSM2028117
archs:0125	TCF21_SIRNA_HCASMC_HUMAN_GSE44461_RNASEQ	TCF21	inhibition	HCASMC	GSE44461	GSM1085736|GSM1085737|GSM1085738	GSM1085739|GSM1085740|GSM1085741
archs:0127	TFE3_SIRNA_8988T_HUMAN_GSE62077_CONSTRUCT1_RNASEQ	TFE3	inhibition	8988T	GSE62077	GSM1519398|GSM1519399	GSM1519400|GSM1519401
archs:0131	TSHZ3_SIRNA_BT549_HUMAN_GSE79586_RNASEQ	TSHZ3	inhibition	BT549	GSE79586	GSM2098656|GSM2098657	GSM2098654|GSM2098655
archs:0132	TSHZ3_SIRNA_MCF7_HUMAN_GSE79586_RNASEQ	TSHZ3	inhibition	MCF7	GSE79586	GSM2098754|GSM2098755	GSM2098750|GSM2098751
archs:0133	TSHZ3_SIRNA_MDAMB231_HUMAN_GSE79586_RNASEQ	TSHZ3	inhibition	MDAMB231	GSE79586	GSM2098690|GSM2098691	GSM2098686|GSM2098687
archs:0134	TSHZ3_SIRNA_T47D_HUMAN_GSE79586_RNASEQ	TSHZ3	inhibition	T47D	GSE79586	GSM2098722|GSM2098723	GSM2098718|GSM2098719
archs:0136	YBX1_SIRNA_BT549_HUMAN_GSE79586_RNASEQ	YBX1	inhibition	BT549	GSE79586	GSM2098656|GSM2098657	GSM2098642|GSM2098643
archs:0137	YBX1_SIRNA_MDAMB231_HUMAN_GSE79586_RNASEQ	YBX1	inhibition	MDAMB231	GSE79586	GSM2098690|GSM2098691	GSM2098674|GSM2098675
archs:0138	ZBTB48_KO_HELA_HUMAN_GSE96777_RNASEQ	ZBTB48	inhibition	HELA	GSE96777	GSM2543167|GSM2543168|GSM2543169|GSM2543170|GSM2543171	GSM2543172|GSM2543173|GSM2543174|GSM2543175|GSM2543176
archs:0139	ZBTB48_KO_U2OS_HUMAN_GSE96777_RNASEQ	ZBTB48	inhibition	U2OS	GSE96777	GSM2543177|GSM2543178|GSM2543179|GSM2543180|GSM2543181	GSM2543182|GSM2543183|GSM2543184|GSM2543185|GSM2543186
archs:0140	ZEB1_OE_CFPAC1_HUMAN_GSE64558_RNASEQ	ZEB1	activation	CFPAC1	GSE64558	GSM1574311|GSM1574312|GSM1574318|GSM1574319	GSM1574320|GSM1574321
archs:0141	ZEB1_SIRNA_CORNEA_HUMAN_GSE90489_RNASEQ	ZEB1	inhibition	CORNEA	GSE90489	GSM2402794|GSM2402795|GSM2402796	GSM2402797|GSM2402798|GSM2402799
archs:0142	ZEB2_SHRNA_H1_HUMAN_GSE69618_DAY10_RNASEQ	ZEB2	inhibition	H1	GSE69618	GSM1704812|GSM1704813|GSM1704814|GSM1704815	GSM1704808|GSM1704809|GSM1704810|GSM1704811
archs:0143	ZEB2_SHRNA_H1_HUMAN_GSE69618_DAY2_RNASEQ	ZEB2	inhibition	H1	GSE69618	GSM1704796|GSM1704797	GSM1704792|GSM1704793
archs:0144	ZEB2_SHRNA_H1_HUMAN_GSE69618_DAY6_RNASEQ	ZEB2	inhibition	H1	GSE69618	GSM1704804|GSM1704805	GSM1704800|GSM1704801
archs:0148	ZNF142_SIRNA_MCF7_HUMAN_GSE79586_RNASEQ	ZNF142	inhibition	MCF7	GSE79586	GSM2098754|GSM2098755	GSM2098734|GSM2098735
archs:0149	ZNF142_SIRNA_T47D_HUMAN_GSE79586_RNASEQ	ZNF142	inhibition	T47D	GSE79586	GSM2098722|GSM2098723	GSM2098702|GSM2098703
archs:0152	ZNF253_SIRNA_MCF7_HUMAN_GSE79586_RNASEQ	ZNF253	inhibition	MCF7	GSE79586	GSM2098754|GSM2098755	GSM2098732|GSM2098733
archs:0153	ZNF253_SIRNA_T47D_HUMAN_GSE79586_RNASEQ	ZNF253	inhibition	T47D	GSE79586	GSM2098722|GSM2098723	GSM2098700|GSM2098701
archs:0156	ZNF581_SIRNA_BT549_HUMAN_GSE79586_RNASEQ	ZNF581	inhibition	BT549	GSE79586	GSM2098656|GSM2098657	GSM2098640|GSM2098641
archs:0157	ZNF589_SIRNA_BT549_HUMAN_GSE79586_RNASEQ	ZNF589	inhibition	BT549	GSE79586	GSM2098656|GSM2098657	GSM2098634|GSM2098635
archs:0158	ZNF589_SIRNA_MCF7_HUMAN_GSE79586_RNASEQ	ZNF589	inhibition	MCF7	GSE79586	GSM2098754|GSM2098755	GSM2098738|GSM2098739
archs:0159	ZNF589_SIRNA_MDAMB231_HUMAN_GSE79586_RNASEQ	ZNF589	inhibition	MDAMB231	GSE79586	GSM2098690|GSM2098691	GSM2098666|GSM2098667
archs:0160	ZNF589_SIRNA_T47D_HUMAN_GSE79586_RNASEQ	ZNF589	inhibition	T47D	GSE79586	GSM2098722|GSM2098723	GSM2098706|GSM2098707
