# Supplementary material for: Robustness and applicability of transcription factor and pathway analysis tools on single-cell RNA-seq data
Source: Genome Biol. 2020 Feb 12;21:36. doi: 10.1186/s13059-020-1949-z (PMC7017576; doi:10.1186/s13059-020-1949-z)
Supplement: Supplementary file 3 — Additional file 3. Metadata of bulk RNA-seq pathway perturbation data, including among others perturbation target, perturbation direction, GEO accession ID and annotated GEO sample IDs (whether samples belong to control or perturbation group). Those data were used to simulate single cells. (CSV 1 kb) [file 13059_2020_1949_MOESM3_ESM.csv]

id	target	perturbation	molecule	accession	control	perturbed
archs:1001	MAPK	activation	4OHT	GSE97979	GSM2584548|GSM2584549	GSM2584544|GSM2584545
archs:1002	MAPK	activation	4OHT	GSE97979	GSM2584550|GSM2584551	GSM2584546|GSM2584547
archs:1003	JAK-STAT	activation	IFNg	GSE97979	GSM2584548|GSM2584549	GSM2584552|GSM2584553
archs:1004	JAK-STAT	activation	IFNg	GSE97979	GSM2584550|GSM2584551	GSM2584554|GSM2584555
archs:1005	PI3K	inhibition	Ly29002	GSE97979	GSM2584548|GSM2584549	GSM2584556|GSM2584557
archs:1006	PI3K	inhibition	Ly29002	GSE97979	GSM2584550|GSM2584551	GSM2584558|GSM2584559
archs:1007	TGFb	activation	TGF1b	GSE97979	GSM2584548|GSM2584549	GSM2584560|GSM2584561
archs:1008	TGFb	activation	TGF1b	GSE97979	GSM2584550|GSM2584551	GSM2584562|GSM2584563
archs:1009	TNFa	activation	TNFa	GSE97979	GSM2584548|GSM2584549	GSM2584564|GSM2584565
archs:1010	TNFa	activation	TNFa	GSE97979	GSM2584550|GSM2584551	GSM2584566|GSM2584567
archs:1011	NFkB	activation	NA	GSE109460	GSM2943809|GSM2943810	GSM2943811|GSM2943812
archs:1012	NFkB	activation	NA	GSE102796	GSM2746544|GSM2746546	GSM2746545|GSM2746547
archs:1013	NFkB	activation	NA	GSE64233	GSM1566740|GSM1566741|GSM1566742	GSM1566743|GSM1566744|GSM1566745
archs:1014	MAPK	inhibition	NA	GSE99867	GSM2656508|GSM2656511	GSM2656509|GSM2656512
archs:1015	Trail	activation	NA	GSE104602	GSM2803993|GSM2803994	GSM2803995|GSM2803996
