# Supplementary material for: Robustness and applicability of transcription factor and pathway analysis tools on single-cell RNA-seq data
Source: Genome Biol. 2020 Feb 12;21:36. doi: 10.1186/s13059-020-1949-z (PMC7017576; doi:10.1186/s13059-020-1949-z)
Supplement: Supplementary file 4 — Additional file 4. Manual classification of selected hematologic cancer cell lines from the CCLE database into myeloid (M) or lymphoid (L) cancer. (CSV 2 kb) [file 13059_2020_1949_MOESM4_ESM.csv]

CCLE Name	myeloid_lymphoid
CMK_HAEMATOPOIETIC_AND_LYMPHOID_TISSUE	M
SUDHL4_HAEMATOPOIETIC_AND_LYMPHOID_TISSUE	L
KASUMI1_HAEMATOPOIETIC_AND_LYMPHOID_TISSUE	M
KMS27_HAEMATOPOIETIC_AND_LYMPHOID_TISSUE	L
A3KAW_HAEMATOPOIETIC_AND_LYMPHOID_TISSUE	L
DB_HAEMATOPOIETIC_AND_LYMPHOID_TISSUE	L
AML193_HAEMATOPOIETIC_AND_LYMPHOID_TISSUE	M
L363_HAEMATOPOIETIC_AND_LYMPHOID_TISSUE	L
WSUDLCL2_HAEMATOPOIETIC_AND_LYMPHOID_TISSUE	L
HL60_HAEMATOPOIETIC_AND_LYMPHOID_TISSUE	M
JJN3_HAEMATOPOIETIC_AND_LYMPHOID_TISSUE	L
KMS12BM_HAEMATOPOIETIC_AND_LYMPHOID_TISSUE	L
SUDHL10_HAEMATOPOIETIC_AND_LYMPHOID_TISSUE	L
A4FUK_HAEMATOPOIETIC_AND_LYMPHOID_TISSUE	L
KMM1_HAEMATOPOIETIC_AND_LYMPHOID_TISSUE	L
RPMI8226_HAEMATOPOIETIC_AND_LYMPHOID_TISSUE	L
U937_HAEMATOPOIETIC_AND_LYMPHOID_TISSUE	M
NB4_HAEMATOPOIETIC_AND_LYMPHOID_TISSUE	M
RCHACV_HAEMATOPOIETIC_AND_LYMPHOID_TISSUE	L
KMS34_HAEMATOPOIETIC_AND_LYMPHOID_TISSUE	L
MONOMAC6_HAEMATOPOIETIC_AND_LYMPHOID_TISSUE	M
INA6_HAEMATOPOIETIC_AND_LYMPHOID_TISSUE	L
KMS18_HAEMATOPOIETIC_AND_LYMPHOID_TISSUE	L
REH_HAEMATOPOIETIC_AND_LYMPHOID_TISSUE	L
OPM1_HAEMATOPOIETIC_AND_LYMPHOID_TISSUE	L
MONOMAC1_HAEMATOPOIETIC_AND_LYMPHOID_TISSUE	M
OPM2_HAEMATOPOIETIC_AND_LYMPHOID_TISSUE	L
SEM_HAEMATOPOIETIC_AND_LYMPHOID_TISSUE	L
KARPAS422_HAEMATOPOIETIC_AND_LYMPHOID_TISSUE	L
LAMA84_HAEMATOPOIETIC_AND_LYMPHOID_TISSUE	L
OCIMY7_HAEMATOPOIETIC_AND_LYMPHOID_TISSUE	L
RS411_HAEMATOPOIETIC_AND_LYMPHOID_TISSUE	L
NOMO1_HAEMATOPOIETIC_AND_LYMPHOID_TISSUE	M
F36P_HAEMATOPOIETIC_AND_LYMPHOID_TISSUE	M
MV411_HAEMATOPOIETIC_AND_LYMPHOID_TISSUE	M
RL_HAEMATOPOIETIC_AND_LYMPHOID_TISSUE	L
MOLM13_HAEMATOPOIETIC_AND_LYMPHOID_TISSUE	L
C8166_HAEMATOPOIETIC_AND_LYMPHOID_TISSUE	L
K562_HAEMATOPOIETIC_AND_LYMPHOID_TISSUE	M
697_HAEMATOPOIETIC_AND_LYMPHOID_TISSUE	L
KASUMI2_HAEMATOPOIETIC_AND_LYMPHOID_TISSUE	L
SUDHL6_HAEMATOPOIETIC_AND_LYMPHOID_TISSUE	L
DND41_HAEMATOPOIETIC_AND_LYMPHOID_TISSUE	L
NALM6_HAEMATOPOIETIC_AND_LYMPHOID_TISSUE	L
SKNO1_HAEMATOPOIETIC_AND_LYMPHOID_TISSUE	M
THP1_HAEMATOPOIETIC_AND_LYMPHOID_TISSUE	M
MOLM16_HAEMATOPOIETIC_AND_LYMPHOID_TISSUE	M
HEL9217_HAEMATOPOIETIC_AND_LYMPHOID_TISSUE	M
HNT34_HAEMATOPOIETIC_AND_LYMPHOID_TISSUE	M
KMS28BM_HAEMATOPOIETIC_AND_LYMPHOID_TISSUE	L
AMO1_HAEMATOPOIETIC_AND_LYMPHOID_TISSUE	L
OCIAML5_HAEMATOPOIETIC_AND_LYMPHOID_TISSUE	M
PLB985_HAEMATOPOIETIC_AND_LYMPHOID_TISSUE	M
PFEIFFER_HAEMATOPOIETIC_AND_LYMPHOID_TISSUE	L
MM1S_HAEMATOPOIETIC_AND_LYMPHOID_TISSUE	L
OCIAML2_HAEMATOPOIETIC_AND_LYMPHOID_TISSUE	M
SKMM2_HAEMATOPOIETIC_AND_LYMPHOID_TISSUE	L
HEL_HAEMATOPOIETIC_AND_LYMPHOID_TISSUE	M
SUPT1_HAEMATOPOIETIC_AND_LYMPHOID_TISSUE	L
OCIAML3_HAEMATOPOIETIC_AND_LYMPHOID_TISSUE	M
